# Supplementary material for: Necrostatin-1 Supplementation to Islet Tissue Culture Enhances the In-Vitro Development and Graft Function of Young Porcine Islets
Source: Int J Mol Sci. 2021 Aug 4;22(16):8367. doi: 10.3390/ijms22168367 (PMC8394857; doi:10.3390/ijms22168367)
Supplement: Supplementary file 1 [file ijms-22-08367-s001.zip]

Archive with 2 entries (2 files):
- Nec-1 D3 vs. D0 - Online Supplement Materials  - IJMS.pdf
- Nec-1 D3 vs. D0 - Supplementary Figures.pptx
